# Supplementary material for: Edge Effect in Electronic and Transport Properties of 1D Fluorinated Graphene Materials
Source: Nanomaterials (Basel). 2021 Dec 30;12(1):125. doi: 10.3390/nano12010125 (PMC8746569; doi:10.3390/nano12010125)
Supplement: Supplementary file 1 [file nanomaterials-12-00125-s001.zip]

Archive with 1 entries (1 files):
- nanomaterials-1510604-supplementary.pdf
